# Supplementary material for: CT angiography and CT perfusion improve prediction of infarct volume in patients with anterior circulation stroke
Source: Neuroradiology. 2016 Jan 14;58:327–37. doi: 10.1007/s00234-015-1636-z (PMC4819789; doi:10.1007/s00234-015-1636-z)
Supplement: Supplementary file 2 — (XLSX 28 kb) [file 234_2015_1636_MOESM2_ESM.xlsx]

## Sheet: Calculation sheet
	Predicted risk of infarct presence and infarct volume on follow-up imaging
	Patient characteristics				Non-contrast CT findings
	Age (years)	72			Hyperdense vessel sign	No
	Stroke severity (NIHSS)	NIHSS 6-9			Non-contrast CT ASPECTS (points)	9
	Time from symptom onset to scan (hours)	1.5
					CT perfusion findings
	Admission glucose level (mmol/L)	6.1			CBV ASPECTS (points)	8
	Treatment with IV-rtPA, IAT, or MT	Yes			MTT ASPECTS (points)	5
					Penumbra area (cm2)	12.8
	CT angiography findings
	CTA source images ASPECTS (points)	8			Infarct core area (cm2)	4.2
	Proximal intracranial occlusion	Yes
					Predicted risk of infarct presence on follow-up imaging	0.961975
	Collaterals	Poor
	Significant ipsilateral carotid stenosis or occlusion	No			Predicted infarct volume	31.8 mL

## Sheet: Blad2
Predictor		Weight	Coefficients model 3	Weight * coefficients model 3	Coefficients model 3 infarct volume	Weight * coefficients model 3 infarct volume		Coefficients	Model 3 infarct occurrence	Model 3 infarct volume
Intercept		1	-0.126597	-0.126597	-31.7791	-31.7791		Intercept	-0.126597	-31.7791
Age		7.2	-0.141934	-1.02192	-3.53432	-25.4471		Age	-0.141934	-3.53432		Predictor	Check
NIHSS	NIHSS 1-3	0		0		0		NIHSS 4-5	0.031623	0.901264		Age	1
	NIHSS 4-5	0	0.031623	0	0.901264	0		NIHSS 6-9	0.346482	18.6545		NIHSS	1
	NIHSS 6-9	1	0.346482	0.346482	18.6545	18.6545		NIHSS 10-14	0.923956	27.1704		Time	1
	NIHSS 10-14	0	0.923956	0	27.1704	0		NIHSS >14	0.636135	51.8295		Glucose	1
	NIHSS >14	0	0.636135	0	51.8295	0		Time from symptom onset to scan	0.0924178	-0.044607		Treatment	1
Time		1.5	0.0924178	0.138627	-0.044607	-0.0669104		Glucose	0.0427159	2.45161		Hyperdense vessel sign	1
Glucose		6.1	0.0427159	0.260567	2.45161	14.9548		Treatment	-0.215024	-12.2259		ASPECTS on NCCT	1
Treatment with IV-rtPA, intra-arterial thrombolysis, or mechanical thrombectomy	Yes	1	-0.215024	-0.215024	-12.2259	-12.2259		Hyperdense vessel sign	0.789327	5.25593		ASPECTS on CTA-SI	1
	No			0		0		ASPECTS on NCCT	1.047	9.38523		Proximal intracranial occlusion	1
Hyperdense vessel sign	Yes	0	0.789327	0	5.25593	0		ASPECTS on CTA-SI	0.0464993	7.43958		Collaterals	1
	No			0		0		Proximal intracranial occlusion	0.209418	-11.2071		Stenosis/occlusion	1
ASPECTS on NCCT		1	1.047	1.047	9.38523	9.38523		Poor collaterals	0.350278	32.9356		ASPECTS on CBV maps	1
ASPECTS on CTA-SI		2	0.0464993	0.0929987	7.43958	14.8792		Significant symptomatic stenosis/occlusion	-0.079403	15.2428		ASPECTS on MTT maps	1
Proximal intracranial occlusion	Yes	1	0.209418	0.209418	-11.2071	-11.2071		ASPECTS on CBV maps	0.832568	4.97086		Penumbra area (cm2)	1
	No			0		0		ASPECTS on MTT maps	0.0083208	1.07303		Infarct core area (cm2)	1
Collaterals	Good	1	0.350278	0.350278	32.9356	32.9356		Penumbra area (cm2) per SD	0.604869	1.92545
	Poor			0	15.2428	0		Infarct core (cm2) per SD	0.172814	16.8067		Check model 1	7
Significant symptomatic stenosis/occlusion	Yes	0	-0.079403	0		0						Check model 2a	11
	No			0		0						Check model 2b	11
ASPECTS on CBV maps		2	0.832568	1.66514	4.97086	9.94172						Check model 3	15
ASPECTS on MTT maps		5	0.0083208	0.041604	1.07303	5.36516
Penumbra area (cm2)		0.643273	0.604869	0.389096	1.92545	1.23859		Standard deviation penumbra area	19.8982
Infarct core (cm2)		0.307176	0.172814	0.0530843	16.8067	5.16262		Standard deviation infarct core area	13.673
Linear predictor				3.23074		31.7913
Check				15		15
						31.7913
